# Supplementary material for: VS-Cambium-Developer: A New Predictive Model of Cambium Functioning under the Influence of Environmental Factors
Source: Plants (Basel). 2023 Oct 17;12(20):3594. doi: 10.3390/plants12203594 (PMC10609909; doi:10.3390/plants12203594)
Supplement: Supplementary file 1 [file plants-12-03594-s001.zip]

Archive with 1 entries (1 files):
- plants-2572198-supplementary.pdf
